# Supplementary material for: Child support grant expansion and cognitive function among women in rural South Africa: Findings from a natural experiment in the HAALSI cohort
Source: PLoS One. 2024 Mar 6;19(3):e0297673. doi: 10.1371/journal.pone.0297673 (PMC10917272; doi:10.1371/journal.pone.0297673)
Supplement: S2 File — (XLS) [file pone.0297673.s002.xls]

## Sheet: Jan DOB
	Expansions		<71										<92		<112		<142							<153		≤164			≤174		<184
		1998-01-01	1998-04-01	1999-01-01	1999-04-01	2000-01-01	2000-04-01	2001-01-01	2001-04-01	2002-01-01	2002-04-01	2003-01-01	2003-04-01	2004-01-01	2004-04-01	2005-01-01	2005-04-01	2006-01-01	2006-04-01	2007-01-01	2007-04-01	2008-01-01	2008-04-01	2009-01-01	2009-04-01	2010-01-01	2010-04-01	2011-01-01	2011-04-01	2021-01-12	2014-04-12	2014-01-13	2014-04-13	2014-01-14	2014-04-14	2021-01-15	2021-04-15	2021-01-16	Yrs of eligibility	birthyears
	1989-01-01	9	9	10	10	11	11	12	12	13	13	14	14	15	15	16	16	17	17	18	18	19	19	20	20	21	21	22	22	23	23	24	24	25	25	26	26	27	0	1989-01-01
	1990-01-01	8	8	9	9	10	10	11	11	12	12	13	13	14	14	15	15	16	16	17	17	18	18	19	19	20	20	21	21	22	22	23	23	24	24	25	25	26	0	1990-01-01
	1991-01-01	7	7	8	8	9	9	10	10	11	11	12	12	13	13	14	14	15	15	16	16	17	17	18	18	19	19	20	20	21	21	22	22	23	23	24	24	25	0	1991-01-01
	1992-01-01	6	6	7	7	8	8	9	9	10	10	11	11	12	12	13	13	14	14	15	15	16	16	17	17	18	18	19	19	20	20	21	21	22	22	23	23	24	1	1992-01-01
	1993-01-01	5	5	6	6	7	7	8	8	9	9	10	10	11	11	12	12	13	13	14	14	15	15	16	16	17	17	18	18	19	19	20	20	21	21	22	22	23	3	1993-01-01
	1994-01-01	4	4	5	5	6	6	7	7	8	8	9	9	10	10	11	11	12	12	13	13	14	14	15	15	16	16	17	17	18	18	19	19	20	20	21	21	22	7.5	1994-01-01
	1995-01-01	3	3	4	4	5	5	6	6	7	7	8	8	9	9	10	10	11	11	12	12	13	13	14	14	15	15	16	16	17	17	18	18	19	19	20	20	21	12.5	1995-01-01
	1996-01-01	2	2	3	3	4	4	5	5	6	6	7	7	8	8	9	9	10	10	11	11	12	12	13	13	14	14	15	15	16	16	17	17	18	18	19	19	20	15	1996-01-01
	1997-01-01	1	1	2	2	3	3	4	4	5	5	6	6	7	7	8	8	9	9	10	10	11	11	12	12	13	13	14	14	15	15	16	16	17	17	18	18	19	16.5	1997-01-01
	1998-01-01	0	0	1	1	2	2	3	3	4	4	5	5	6	6	7	7	8	8	9	9	10	10	11	11	12	12	13	13	14	14	15	15	16	16	17	17	18	17.5	1998-01-01
	1999-01-01			0	0	1	1	2	2	3	3	4	4	5	5	6	6	7	7	8	8	9	9	10	10	11	11	12	12	13	13	14	14	15	15	16	16	17	18	1999-01-01
Birthyears	2000-01-01					0	0	1	1	2	2	3	3	4	4	5	5	6	6	7	7	8	8	9	9	10	10	11	11	12	12	13	13	14	14	15	15	16	17	2000-01-01
	2001-01-01							0	0	1	1	2	2	3	3	4	4	5	5	6	6	7	7	8	8	9	9	10	10	11	11	12	12	13	13	14	14	15	16	2001-01-01
	2002-01-01									0	0	1	1	2	2	3	3	4	4	5	5	6	6	7	7	8	8	9	9	10	10	11	11	12	12	13	13	14	15	2002-01-01
	2003-01-01											0	0	1	1	2	2	3	3	4	4	5	5	6	6	7	7	8	8	9	9	10	10	11	11	12	12	13	14	2003-01-01
	2004-01-01													0	0	1	1	2	2	3	3	4	4	5	5	6	6	7	7	8	8	9	9	10	10	11	11	12	13	2004-01-01
	2005-01-01															0	0	1	1	2	2	3	3	4	4	5	5	6	6	7	7	8	8	9	9	10	10	11	12	2005-01-01
	2006-01-01																	0	0	1	1	2	2	3	3	4	4	5	5	6	6	7	7	8	8	9	9	10	11	2006-01-01
	2007-01-01																			0	0	1	1	2	2	3	3	4	4	5	5	6	6	7	7	8	8	9	10	2007-01-01
	2008-01-01																					0	0	1	1	2	2	3	3	4	4	5	5	6	6	7	7	8	9	2008-01-01
	2009-01-01																							0	0	1	1	2	2	3	3	4	4	5	5	6	6	7	8	2009-01-01
	2010-01-01																									0	0	1	1	2	2	3	3	4	4	5	5	6	7	2010-01-01
	2011-01-01																											0	0	1	1	2	2	3	3	4	4	5	6	2011-01-01
	2012-01-01																													0	0	1	1	2	2	3	3	4	5	2012-01-01
	2013-01-01																															0	0	1	1	2	2	3	4	2013-01-01
	2014-01-01																																	0	0	1	1	2	3	2014-01-01
	2015-01-01																																			0	0	1	2	2015-01-01
	2016-01-01																																					0	1	2016-01-01
																																										References:
																																										1- The Evolution and Impact of Unconditional Cash Transfers in South Africa, Woolard and Leibbrandt, 2010
																																										2 - The South African Child Support Grant Impact Assessment, 2012
																																										3- Review of the Child Support Grant: Uses, Implementation and Obstacles, 2008
																																										4 - Child support grant evaluation 2010, 2011

## Sheet: Apr DOB
	Expansions	<71										<92		<112		<142							<153		≤164			≤174		<184
		1998-04-01	1999-01-01	1999-04-01	2000-01-01	2000-04-01	2001-01-01	2001-04-01	2002-01-01	2002-04-01	2003-01-01	2003-04-01	2004-01-01	2004-04-01	2005-01-01	2005-04-01	2006-01-01	2006-04-01	2007-01-01	2007-04-01	2008-01-01	2008-04-01	2009-01-01	2009-04-01	2010-01-01	2010-04-01	2011-01-01	2011-04-01	2021-01-12	2014-04-12	2014-01-13	2014-04-13	2014-01-14	2014-04-14	2021-01-15	2021-04-15	2021-01-16	Yrs of eligibiity	birthyears
	1989-04-01	9	9	10	10	11	11	12	12	13	13	14	14	15	15	16	16	17	17	18	18	19	19	20	20	21	21	22	22	23	23	24	24	25	25	26	26	0	1989-04-01
	1990-04-01	8	8	9	9	10	10	11	11	12	12	13	13	14	14	15	15	16	16	17	17	18	18	19	19	20	20	21	21	22	22	23	23	24	24	25	25	0	1990-04-01
	1991-04-01	7	7	8	8	9	9	10	10	11	11	12	12	13	13	14	14	15	15	16	16	17	17	18	18	19	19	20	20	21	21	22	22	23	23	24	24	0	1991-04-01
	1992-04-01	6	6	7	7	8	8	9	9	10	10	11	11	12	12	13	13	14	14	15	15	16	16	17	17	18	18	19	19	20	20	21	21	22	22	23	23	2	1992-04-01
	1993-04-01	5	5	6	6	7	7	8	8	9	9	10	10	11	11	12	12	13	13	14	14	15	15	16	16	17	17	18	18	19	19	20	20	21	21	22	22	4.5	1993-04-01
	1994-04-01	4	4	5	5	6	6	7	7	8	8	9	9	10	10	11	11	12	12	13	13	14	14	15	15	16	16	17	17	18	18	19	19	20	20	21	21	10	1994-04-01
	1995-04-01	3	3	4	4	5	5	6	6	7	7	8	8	9	9	10	10	11	11	12	12	13	13	14	14	15	15	16	16	17	17	18	18	19	19	20	20	14	1995-04-01
	1996-04-01	2	2	3	3	4	4	5	5	6	6	7	7	8	8	9	9	10	10	11	11	12	12	13	13	14	14	15	15	16	16	17	17	18	18	19	19	16	1996-04-01
	1997-04-01	1	1	2	2	3	3	4	4	5	5	6	6	7	7	8	8	9	9	10	10	11	11	12	12	13	13	14	14	15	15	16	16	17	17	18	18	17	1997-04-01
	1998-04-01	0	0	1	1	2	2	3	3	4	4	5	5	6	6	7	7	8	8	9	9	10	10	11	11	12	12	13	13	14	14	15	15	16	16	17	17	18	1998-04-01
	1999-04-01			0	0	1	1	2	2	3	3	4	4	5	5	6	6	7	7	8	8	9	9	10	10	11	11	12	12	13	13	14	14	15	15	16	16	17.5	1999-04-01
	2000-04-01					0	0	1	1	2	2	3	3	4	4	5	5	6	6	7	7	8	8	9	9	10	10	11	11	12	12	13	13	14	14	15	15	16.5	2000-04-01
	2001-04-01							0	0	1	1	2	2	3	3	4	4	5	5	6	6	7	7	8	8	9	9	10	10	11	11	12	12	13	13	14	14	15.5	2001-04-01
	2002-04-01									0	0	1	1	2	2	3	3	4	4	5	5	6	6	7	7	8	8	9	9	10	10	11	11	12	12	13	13	14.5	2002-04-01
	2003-04-01											0	0	1	1	2	2	3	3	4	4	5	5	6	6	7	7	8	8	9	9	10	10	11	11	12	12	13.5	2003-04-01
	2004-04-01													0	0	1	1	2	2	3	3	4	4	5	5	6	6	7	7	8	8	9	9	10	10	11	11	12.5	2004-04-01
	2005-04-01															0	0	1	1	2	2	3	3	4	4	5	5	6	6	7	7	8	8	9	9	10	10	11.5	2005-04-01
	2006-04-01																	0	0	1	1	2	2	3	3	4	4	5	5	6	6	7	7	8	8	9	9	10.5	2006-04-01
	2007-04-01																			0	0	1	1	2	2	3	3	4	4	5	5	6	6	7	7	8	8	9.5	2007-04-01
	2008-04-01																					0	0	1	1	2	2	3	3	4	4	5	5	6	6	7	7	8.5	2008-04-01
	2009-04-01																							0	0	1	1	2	2	3	3	4	4	5	5	6	6	7.5	2009-04-01
	2010-04-01																									0	0	1	1	2	2	3	3	4	4	5	5	6.5	2010-04-01
	2011-04-01																											0	0	1	1	2	2	3	3	4	4	5.5	2011-04-01
	2012-04-01																													0	0	1	1	2	2	3	3	4.5	2012-04-01
	2013-04-01																															0	0	1	1	2	2	3.5	2013-04-01
	2014-04-01																																	0	0	1	1	2.5	2014-04-01
	2015-04-01																																			0	0	1.5	2015-04-01
	2016-04-01																																					0.5	2016-04-01
																																									References:
																																									1- The Evolution and Impact of Unconditional Cash Transfers in South Africa, Woolard and Leibbrandt, 2010
																																									2 - The South African Child Support Grant Impact Assessment, 2012
																																									3- Review of the Child Support Grant: Uses, Implementation and Obstacles, 2008
																																									4 - Child support grant evaluation 2010, 2011
